# Supplementary material for: In Vitro Investigation of 3D Printed Hydrogel Scaffolds with Electrospun Tidemark Component for Modeling Osteochondral Interface
Source: Gels. 2024 Nov 15;10(11):745. doi: 10.3390/gels10110745 (PMC11593412; doi:10.3390/gels10110745)
Supplement: Supplementary file 1 [file gels-10-00745-s001.zip]

Archive with 1 entries (1 files):
- gels-3283400-supplementary.pdf
